# Supplementary material for: Identifying microRNAs and Their Editing Sites in Macaca mulatta
Source: Cells. 2019 Jul 5;8(7):682. doi: 10.3390/cells8070682 (PMC6678584; doi:10.3390/cells8070682)
Supplement: Supplementary file 1 [file cells-08-00682-s001.zip]

Archive with 2 entries (2 files):
- Supplementary-Tables-v4.xlsx
- SupplementaryFigures-v3.pdf
